# Supplementary material for: Analogical environmental cost assessment of silicon flows used in solar panels by the US and China
Source: Sci Rep. 2024 Apr 25;14:9538. doi: 10.1038/s41598-024-60270-9 (PMC11045744; doi:10.1038/s41598-024-60270-9)
Supplement: Supplementary file 3 — Supplementary Information 3. [file 41598_2024_60270_MOESM3_ESM.xlsx]

## Sheet: Title
Analogical environmental cost assessment of silicon flows used in solar panels by the US and China
Saeed Rahimpour Golroudbary1*, Mari Lundström1, Benjamin P. Wilson1
1 Hydrometallurgy and Corrosion, Circular Raw Materials Hub, Department of Chemical and Metallurgical Engineering (CMET), School of Chemical Engineering, Aalto University, PO Box 16200, Espoo, Finland
*Corresponding author: Saeed Rahimpour Golroudbary (saeed.rahimpour@aalto.fi)
Outline
#1	Energy consumption, in megajoules (MJ) and water consumption, in cubic meters, through silicon mining, processing (including metallurgical grade silicon (MG-Si) and solar grade silicon (SoG-Si) production) and photovoltaic cell manufacturing in the US and China
#2	Environmental impact of metallurgical and solar grade of silicon production in the US and China
#3	Environmental impact of manufacturing photovoltaic cells in the US and China
#4	Cumulative environmental cost of using silicon for producing photovoltaic cells in US and China ($)
#5	Table S1. Data sources for all parameters of the model of silicon supply chain
#6	Figure S1: Causal Loop Diagram (CLD) of Silicon Supply Chain.
References

## Sheet: #1
Figure S1: Causal Loop Diagram (CLD) of Silicon Supply Chain.
B1: Balancing Loop Number 1 of length 1
· Production of Solar Crystalline Silicon PV
· Demand for Solar PV
B2: Balancing Loop Number 2 of length 4
· Production of Solar Crystalline Silicon PV
· End of Life Solar PV
· Recycling Solar PV
· Metallurgical Grade Siliocon Processing
· Solar Grade Silicon Manufacturing
B3: Balancing Loop Number 3 of length 4
· Production of Solar Crystalline Silicon PV
· Energy Consumption in Manufacturing
· GHG Emissions and Other Pollutions
· Environmental Cost
· Demand for Solar PV
R1: Reinforcing Loop Number 4 of length 7
· Production of Solar Crystalline Silicon PV
· End of Life Solar PV
· Recycling Solar PV
· Metallurgical Grade Siliocon Processing
· Energy Consumption in Processing
· GHG Emissions and Other Pollutions
· Environmental Cost
· Demand for Solar PV
R2: Reinforcing Loop Number 5 of length 8
· Production of Solar Crystalline Silicon PV
· End of Life Solar PV
· Recycling Solar PV
· Metallurgical Grade Siliocon Processing
· Solar Grade Silicon Manufacturing
· Energy Consumption in Manufacturing
· GHG Emissions and Other Pollutions
· Environmental Cost
· Demand for Solar PV

## Sheet: #2
Table S1. Data sources for all parameters of the model of silicon supply chain 1.
Parameter	Description	Value range	Unit	Data sources
	Primary production of industrial silicon metal by China (Year,Mass)	(2010,1.35e+006),(2011,1.35e+006),(2012,1.13e+006),(2013,1.45e+006),(2014,1.7e+006),(2015,1.95e+006),(2016,2.101e+006),(2017,2.205e+006),(2018,2.405e+006),(2019,2.21e+006),(2020,2.2e+006)	Tonne	2
	Primary production of industrial silicon metal by US (Year,Mass)	(2010,380000),(2011,380000),(2012,368000),(2013,337000),(2014,361000),(2015,325000),(2016,471000),(2017,518000),(2018,541000),(2019,419000),(2020,361000)	Tonne	2
	Coefficient of processing rate of metallurgical silicon by mining country “j”	0.28	Dimensionless	3
	Coefficient of high purity solar grades silicon	0.12	Dimensionless	4
	Coefficient of high purity electric grades silicon	0.03	Dimensionless	4
	Share of solar grades silicon in polycrystalline silicon PV	0.48	Dimensionless	5
	Share of electric grades silicon in polycrystalline silicon PV	0.48	Dimensionless	5
	Share of solar grades silicon in monocrystalline silicon PV	0.4	Dimensionless	5
	Share of electric grades silicon in monocrystalline silicon PV	0.4	Dimensionless	5
	Share of solar grades silicon in ribbon silicon PV	0.2	Dimensionless	5
	Share of electric grades silicon in ribbon silicon PV	0.2	Dimensionless	5
	Share of solar grades silicon in electric products	0.03	Dimensionless	5
	Share of electric grades silicon in electric products	0.03	Dimensionless	4
	Fossil fuel energy required per one tonne of silicon flow in the mining stage	586	MJ kg−1 Si	6
	Fossil fuel energy required per one tonne of silicon flow in the MG-Si processing stage	109	MJ kg−1 Si	6
	Fossil fuel energy required per one tonne of silicon flow in the monocrystalline SoG-Si production stage	3595	MJ kg−1 Si	6
	Fossil fuel energy required per one tonne of silicon flow in the polycrystalline SoG-Si production stage	1635	MJ kg−1 Si	6
	Natural gas energy required per one tonne of silicon flow in the mining stage	405	MJ kg−1 Si	6
	Natural gas energy required per one tonne of silicon flow in the MG-Si processing stage	41	MJ kg−1 Si	6
	Natural gas energy required per one tonne of silicon flow in the monocrystalline SoG-Si production stage	2316	MJ kg−1 Si	6
	Natural gas energy required per one tonne of silicon flow in the monocrystalline SoG-Si production stage	1104	MJ kg−1 Si	6
	Non-fossil fuel energy required per one tonne of silicon flow in the mining stage	365	MJ kg−1 Si	6
	Non-fossil fuel energy required per one tonne of silicon flow in the MG-Si processing stage	43	MJ kg−1 Si	6
	Non-fossil fuel energy required per one tonne of silicon flow in the monocrystalline SoG-Si production stage	1178	MJ kg−1 Si	6
	Non-fossil fuel energy required per one tonne of silicon flow in the polycrystalline SoG-Si production stage	914	MJ kg−1 Si	6
	Petroleum energy required per one tonne of silicon flow in the mining stage	29	MJ kg−1 Si	6
	Petroleum energy required per one tonne of silicon flow in the MG-Si processing stage	21	MJ kg−1 Si	6
	Petroleum energy required per one tonne of silicon flow in the monocrystalline SoG-Si production stage	113	MJ kg−1 Si	6
	Petroleum energy required per one tonne of silicon flow in the polycrystalline SoG-Si production stage	29	MJ kg−1 Si	6
	Nuclear energy required per one tonne of silicon flow in the mining stage	45	MJ kg−1 Si	6
	Nuclear energy required per one tonne of silicon flow in the MG-Si processing stage	8643	kJ kg−1 Si	6
	Nuclear energy required per one tonne of silicon flow in the monocrystalline SoG-Si production stage	386	MJ kg−1 Si	6
	Nuclear energy required per one tonne of silicon flow in the polycrystalline SoG-Si production stage	142	MJ kg−1 Si	6
	Renewables energy required per one tonne of silicon flow in the mining stage	321	MJ kg−1 Si	6
	Renewables energy required per one tonne of silicon flow in the MG-Si processing stage	35	MJ kg−1 Si	6
	Renewables energy required per one tonne of silicon flow in the monocrystalline SoG-Si production stage	792	MJ kg−1 Si	6
	Renewables energy required per one tonne of silicon flow in the polycrystalline SoG-Si production stage	772	MJ kg−1 Si	6
	Coal energy required per one tonne of silicon flow in the mining stage	153	MJ kg−1 Si	6
	Coal energy required per one tonne of silicon flow in the MG-Si processing stage	48	MJ kg−1 Si	6
	Coal energy required per one tonne of silicon flow in the monocrystalline SoG-Si production stage	1166	MJ kg−1 Si	6
	Coal energy required per one tonne of silicon flow in the polycrystalline SoG-Si production stage	461	MJ kg−1 Si	6
	Biomass energy required per one tonne of silicon flow in the mining stage	32	MJ kg−1 Si	6
	Biomass energy required per one tonne of silicon flow in the MG-Si processing stage	26	MJ kg−1 Si	6
	Biomass energy required per one tonne of silicon flow in the monocrystalline SoG-Si production stage	109	MJ kg−1 Si	6
	Biomass energy required per one tonne of silicon flow in the polycrystalline SoG-Si production stage	71	MJ kg−1 Si	6
	Intensity of water cooling required per one tonne of silicon flow in the mining stage	1.2159	m3 kg−1 Si	6
	Intensity of water cooling required per one tonne of silicon flow in the MG-Si processing stage	15904	cm3 kg−1 Si	6
	Intensity of water cooling required per one tonne of silicon flow in the monocrystalline SoG-Si production stage	0.4705	m3 kg−1 Si	6
	Intensity of water cooling required per one tonne of silicon flow in the polycrystalline SoG-Si production stage	0.1734	m3 kg−1 Si	6
	Intensity of water mining required per one tonne of silicon flow in the mining stage	6183.43	cm3 kg−1 Si	6
	Intensity of water mining required per one tonne of silicon flow in the MG-Si processing stage	2238.04	cm3 kg−1 Si	6
	Intensity of water mining required per one tonne of silicon flow in the monocrystalline SoG-Si production stage	39510.1	cm3 kg−1 Si	6
	Intensity of water mining required per one tonne of silicon flow in the polycrystalline SoG-Si production stage	17485.6	cm3 kg−1 Si	6
	Intensity of water process required per one tonne of silicon flow in the mining stage	3934.83	cm3 kg−1 Si	6
	Intensity of water process required per one tonne of silicon flow in the MG-Si processing stage	664.687	cm3 kg−1 Si	6
	Intensity of water process required per one tonne of silicon flow in the monocrystalline SoG-Si production stage	27446.1	cm3 kg−1 Si	6
	Intensity of water process required per one tonne of silicon flow in the polycrystalline SoG-Si production stage	11219.9	cm3 kg−1 Si	6
	Intensity of water reservoir required per one tonne of silicon flow in the mining stage	1.2159	m3 kg−1 Si	6
	Intensity of water reservoir required per one tonne of silicon flow in the MG-Si processing stage	15904	cm3 kg−1 Si	6
	Intensity of water reservoir required per one tonne of silicon flow in the monocrystalline SoG-Si production stage	2.1137	m3 kg−1 Si	6
	Intensity of water reservoir required per one tonne of silicon flow in the polycrystalline SoG-Si production stage	2.8388	m3 kg−1 Si	6
	Annual rate of GHG emission in the mining stage	42.8051	Kg CO2 eq kg−1 Si	6
	Annual rate of GHG emission in the MG-Si processing stage	9.0767	Kg CO2 eq kg−1 Si	6
	Annual rate of GHG emission in the monocrystalline SoG-Si production stage	269.126	Kg CO2 eq kg−1 Si	6
	Annual rate of GHG emission in the polycrystalline SoG-Si production stage	120.416	Kg CO2 eq kg−1 Si	6
	Annual rate of POC emission in the mining stage	0.7463	g POC kg−1 Si	6
	Annual rate of POC emission in the MG-Si processing stage	0.1147	g POC kg−1 Si	6
	Annual rate of POC emission in the monocrystalline SoG-Si production stage	4.5491	g POC kg−1 Si	6
	Annual rate of POC emission in the polycrystalline SoG-Si production stage	2.0817	g POC kg−1 Si	6
	Annual rate of BC emission in the mining stage	0.244	g BC kg−1 Si	6
	Annual rate of BC emission in the MG-Si processing stage	51.9397	mg BC kg−1 Si	6
	Annual rate of BC emission in the monocrystalline SoG-Si production stage	1.182	g BC kg−1 Si	6
	Annual rate of BC emission in the polycrystalline SoG-Si production stage	0.6343	g BC kg−1 Si	6
	Annual rate of N2O emission in the mining stage	1.1076	g N2O kg−1 Si	6
	Annual rate of N2O emission in the MG-Si processing stage	0.318	g N2O kg−1 Si	6
	Annual rate of N2O emission in the monocrystalline SoG-Si production stage	5.8493	g N2O kg−1 Si	6
	Annual rate of N2O emission in the polycrystalline SoG-Si production stage	2.9523	g N2O kg−1 Si	6
	Annual rate of CH4 emission in the mining stage	96.2949	g CH4 kg−1 Si	6
	Annual rate of CH4 emission in the MG-Si processing stage	15.4893	g CH4 kg−1 Si	6
	Annual rate of CH4 emission in the monocrystalline SoG-Si production stage	0.5762	kg CH4 kg−1 Si	6
	Annual rate of CH4 emission in the polycrystalline SoG-Si production stage	0.2667	kg CH4 kg−1 Si	6
	Annual rate of SOx emission in the mining stage	34.7845	g SOx kg−1 Si	6
	Annual rate of SOx emission in the MG-Si processing stage	18.683	g SOx kg−1 Si	6
	Annual rate of SOx emission in the monocrystalline SoG-Si production stage	0.1849	kg SOx kg−1 Si	6
	Annual rate of SOx emission in the polycrystalline SoG-Si production stage	92.6587	g SOx kg−1 Si	6
	Annual rate of PM2.5 emission in the mining stage	2.7224	g PM2.5 kg−1 Si	6
	Annual rate of PM2.5 emission in the MG-Si processing stage	0.7799	g PM2.5 kg−1 Si	6
	Annual rate of PM2.5 emission in the monocrystalline SoG-Si production stage	16.3232	g PM2.5 kg−1 Si	6
	Annual rate of PM2.5 emission in the polycrystalline SoG-Si production stage	7.5427	g PM2.5 kg−1 Si	6
	Annual rate of PM10 emission in the mining stage	4.328	g PM10 kg−1 Si	6
	Annual rate of PM10 emission in the MG-Si processing stage	1.4282	g PM10 kg−1 Si	6
	Annual rate of PM10 emission in the monocrystalline SoG-Si production stage	27.2915	g PM10 kg−1 Si	6
	Annual rate of PM10 emission in the polycrystalline SoG-Si production stage	12.1903	g PM10 kg−1 Si	6
	Annual rate of NOx emission in the mining stage	38.9501	g NOx kg−1 Si	6
	Annual rate of NOx emission in the MG-Si processing stage	11.0565	g NOx kg−1 Si	6
	Annual rate of NOx emission in the monocrystalline SoG-Si production stage	0.2115	kg NOx kg−1 Si	6
	Annual rate of NOx emission in the polycrystalline SoG-Si production stage	0.1047	g NOx kg−1 Si	6
	Annual rate of CO emission in the mining stage	21.3486	g CO kg−1 Si	6
	Annual rate of CO emission in the MG-Si processing stage	3.8165	g CO kg−1 Si	6
	Annual rate of CO emission in the monocrystalline SoG-Si production stage	0.117	g CO kg−1 Si	6
	Annual rate of CO emission in the polycrystalline SoG-Si production stage	57.5915	g CO kg−1 Si	6
	Annual rate of VOC emission in the mining stage	5.481	g VOC kg−1 Si	6
	Annual rate of VOC emission in the MG-Si processing stage	0.9334	g VOC kg−1 Si	6
	Annual rate of VOC emission in the monocrystalline SoG-Si production stage	31.7505	g VOC kg−1 Si	6
	Annual rate of VOC emission in the polycrystalline SoG-Si production stage	15.0229	g VOC kg−1 Si	6
	Annual rate of CO2 emission in the mining stage	39.5721	Kg CO2 kg−1 Si	6
	Annual rate of CO2 emission in the MG-Si processing stage	8.5189	Kg CO2 kg−1 Si	6
	Annual rate of CO2 emission in the monocrystalline SoG-Si production stage	250.008	Kg CO2 kg−1 Si	6
	Annual rate of CO2 emission in the polycrystalline SoG-Si production stage	111.496	Kg CO2 kg−1 Si	6

## Sheet: #3
Energy consumption, in megajoules (MJ) and water consumption, in cubic meters, through silicon mining, processing (including metallurgical grade silicon (MG-Si) and solar grade silicon (SoG-Si) production) and photovoltaic cell manufacturing in the US and China
	Energy consumption, in megajoules (MJ)								Water consumption, in cubic meters
Year	MG-Si China	MG-Si US	SoG-Si China	SoG-Si US	Polycrystalline Si cell China	Monocrystalline Si cell China	Polycrystalline Si cell US	Monocrystalline Si cell US	MG-Si China	MG-Si US	SoG-Si China	SoG-Si US	Polycrystalline Si cell China	Monocrystalline Si cell China	Polycrystalline Si cell US	Monocrystalline Si cell US
2010	479014	54920.3	551502	63375.9	88689200000	81808900000	12234800000	11301400000	78.3359	5.25827	119.07	19.5776	68362600	166499000	9131861	23002700
2011	479014	54920.3	551502	63375.9	88689200000	81808900000	12234800000	11301400000	78.3359	5.25827	119.07	19.5776	68362600	166499000	9131861	23002700
2012	400952	53185.9	551502	63375.9	88689200000	81808900000	12234800000	11301400000	65.5701	5.09222	119.07	19.5776	68362600	166499000	9131861	23002700
2013	514496	48705.6	461628	61374.5	165139000000	152328000000	22781200000	21043300000	84.1386	4.66325	99.666	18.9594	127291000	310021000	17003500	42831000
2014	603202	52174.2	592354	56204.4	216586000000	199784000000	31485800000	29083900000	98.6452	4.99536	127.89	17.3622	166947000	406603000	23500500	59196700
2015	691909	46971.3	694484	60207.1	281956000000	260083000000	37991100000	35092900000	113.152	4.4972	149.94	18.5987	217335000	529324000	28356000	71427300
2016	745487	68072.2	796614	54203.1	354729000000	327210000000	44371400000	40986400000	121.914	6.51749	171.99	16.744	273429000	665942000	33118100	83422900
2017	782389	74865	858301	78552.7	433883000000	400223000000	48712100000	44996000000	127.949	7.16785	185.308	24.2659	334442000	814540000	36358000	91583900
2018	853354	78189.1	900787	86391.3	512034000000	472311000000	57154500000	52794400000	139.554	7.48611	194.481	26.6874	394681000	961255000	42659300	107457000
2019	784163	60556.8	982491	90227.2	586232000000	540754000000	65945100000	60914400000	128.239	5.79793	212.121	27.8723	451874000	1100550000	49220500	123984000
2020	780615	52174.2	902829	69880.3	663330000000	611871000000	74263200000	68597900000	127.659	4.99536	194.922	21.5869	511302000	1245290000	55428900	139623000
2021	783972	52398.6	898744	60207.1	673412000000	613133000000	72795800000	66372400000	128.207	5.01684	194.04	18.5987	519073000	1247860000	54333700	135093000
2022	787328	52622.9	902609	60466	674522000000	604980000000	69401300000	62333200000	128.756	5.03832	194.874	18.6787	519929000	1231260000	51800100	126872000
2023	790685	52847.3	906473	60724.9	669142000000	589711000000	66180700000	58406400000	129.305	5.0598	195.709	18.7587	515782000	1200190000	49396300	118879000
2024	794042	53071.6	910338	60983.8	657939000000	567922000000	63033100000	54485300000	129.854	5.08128	196.543	18.8387	507146000	1155840000	47046900	110898000
2025	797398	53296	914202	61242.7	641324000000	539938000000	59873300000	50478600000	130.403	5.10276	197.377	18.9186	494339000	1098890000	44688500	102743000
2026	800755	53520.4	918067	61501.5	619498000000	505864000000	56626900000	46304600000	130.952	5.12424	198.212	18.9986	477516000	1029540000	42265500	94247400
2027	804112	53744.7	921932	61760.4	592489000000	465619000000	53225800000	41887100000	131.501	5.14572	199.046	19.0786	456697000	947635000	39726900	85256200
2028	807468	53969	925796	62019.3	560170000000	418957000000	49605200000	37152100000	132.05	5.1672	199.881	19.1585	431785000	852667000	37024600	75618700
2029	810825	54193.4	929661	62278.2	522276000000	365472000000	45700700000	32024700000	132.599	5.18868	200.715	19.2385	402576000	743815000	34110300	65182400
2030	814181	54417.7	933525	62537.1	478405000000	304608000000	41446300000	26426500000	133.148	5.21016	201.549	19.3185	368759000	619943000	30934900	53787900

## Sheet: #4
Environmental impact of metallurgical and solar grade of silicon production in the US and China
	Carbon dioxide emission (tonne CO2)				Greenhouse gas emissions (tonnes CO2 eq)							Other emissions (tonne)
Year	MG-Si China	MG-Si US	SoG-Si China	SoG-Si US	MG-Si China	MG-Si US	SoG-Si China	SoG-Si US			Year	Emission	MG-Si China	MG-Si US	SoG-Si china	SoG-Si US
2010	19254.4	1872.03	18809.4	1769.59	21045.4	20210.2	2072.77	1924.19			2010	VOC	4.46985	0.52157	2.789	0.32394
2011	19254.4	1872.03	18809.4	1769.59	21045.4	20210.2	2072.77	1924.19			2010	CO	12.7423	1.4399	9.67431	1.06132
2012	16116.6	1812.92	18809.4	1769.59	17615.8	20210.2	2007.31	1924.19			2010	NOx	14.4272	1.46262	15.582	1.46002
2013	20680.6	1660.2	15744.1	1713.71	22604.3	16916.6	1838.22	1863.43			2010	PM10	3.53768	0.32906	2.86509	0.22648
2014	24246.3	1778.43	20202.6	1569.35	26501.6	21707.2	1969.13	1706.45			2010	PM2.5	1.64916	0.16882	1.4217	0.12567
2015	27811.9	1601.08	23685.9	1681.11	30398.9	25449.8	1772.76	1827.98			2010	SOx	223.657	1.93344	17.6134	1.30019
2016	29965.5	2320.33	27169.1	1513.47	32752.9	29192.4	2569.14	1645.69			2010	CH4	56.0023	6.3615	42.4116	4.78935
2017	31448.8	2551.88	29272.9	2193.36	34374.2	31453	2825.51	2384.98			2010	N2O	0.32279	0.02668	0.41278	0.0337
2018	34301.3	2665.18	30721.9	2412.23	37492	33009.9	2950.97	2622.98			2010	BC	0.05199	0.00555	0.07269	0.00691
2019	31520.1	2064.16	33508.5	2519.34	34452.1	36004	2285.5	2739.44			2010	POC	0.11212	0.01997	0.19425	0.02642
2020	31377.5	1778.43	30791.6	1951.21	34296.2	33084.8	1969.13	2121.67			2015	VOC	6.45645	0.44608	3.51207	0.30774
2021	31512.4	1786.08	30652.3	1681.11	34443.7	32935.1	1977.6	1827.98			2015	CO	18.4055	1.23149	12.1825	1.00825
2022	31647.3	1793.73	30784.1	1688.34	34591.2	33076.7	1986.06	1835.84			2015	NOx	20.8393	1.25093	19.6218	1.38702
2023	31782.3	1801.37	30915.9	1695.57	34738.7	33218.3	1994.53	1843.7			2015	PM10	5.10998	0.28143	3.60789	0.21515
2024	31917.2	1809.02	31047.7	1702.8	34886.1	33359.9	2003	1851.56			2015	PM2.5	2.38212	0.14438	1.79028	0.11939
2025	32052.1	1816.67	31179.5	1710.03	35033.6	33501.5	2011.46	1859.42			2015	SOx	323.06	1.6536	22.1799	1.23518
2026	32187	1824.31	31311.3	1717.26	35181.1	33643.2	2019.93	1867.28			2015	CH4	80.8922	5.44076	53.4072	4.54988
2027	32322	1831.96	31443.1	1724.48	35328.6	33784.8	2028.4	1875.14			2015	N2O	0.46625	0.02282	0.51979	0.03202
2028	32456.9	1839.61	31574.9	1731.71	35476	33926.4	2036.87	1883			2015	BC	0.0751	0.00474	0.09153	0.00657
2029	32591.8	1847.26	31706.7	1738.94	35623.5	34068	2045.33	1890.86			2015	POC	0.16195	0.01708	0.24462	0.0251
2030	32726.7	1854.9	31838.5	1746.17	35771	34209.6	2053.8	1898.72			2020	VOC	7.2842	0.49549	4.56569	0.35719
											2020	CO	20.7651	1.3679	15.8372	1.17024
											2020	NOx	23.511	1.38949	25.5083	1.60987
											2020	PM10	5.7651	0.31261	4.69026	0.24972
											2020	PM2.5	2.68752	0.16037	2.32737	0.13857
											2020	SOx	364.478	1.83677	28.8339	1.43363
											2020	CH4	91.2631	6.04343	69.4294	5.28088
											2020	N2O	0.52602	0.02534	0.67573	0.03716
											2020	BC	0.08472	0.00527	0.119	0.00762
											2020	POC	0.18271	0.01897	0.318	0.02914
											2025	VOC	7.44081	0.50614	4.62321	0.31304
											2025	CO	21.2116	1.39731	16.0367	1.02559
											2025	NOx	24.0164	1.41936	25.8296	1.41088
											2025	PM10	5.88905	0.31933	4.74934	0.21885
											2025	PM2.5	2.7453	0.16382	2.35669	0.12144
											2025	SOx	372.315	1.87626	29.1971	1.25643
											2025	CH4	93.2252	6.17336	70.304	4.62814
											2025	N2O	0.53733	0.02589	0.68424	0.03257
											2025	BC	0.08654	0.00538	0.12049	0.00668
											2025	POC	0.18664	0.01938	0.32201	0.02553
											2030	VOC	7.59742	0.5168	4.72093	0.31965
											2030	CO	21.658	1.42672	16.3757	1.04727
											2030	NOx	24.5219	1.44924	26.3756	1.4407
											2030	PM10	6.013	0.32605	4.84973	0.22348
											2030	PM2.5	2.80308	0.16727	2.4065	0.12401
											2030	SOx	380.151	1.91575	29.8142	1.28298
											2030	CH4	95.1874	6.3033	71.79	4.72596
											2030	N2O	0.54864	0.02643	0.6987	0.03326
											2030	BC	0.08837	0.00549	0.12304	0.00682
											2030	POC	0.19057	0.01979	0.32881	0.02607

## Sheet: #5
Environmental impact of manufacturing photovoltaic cells in the US and China
	Carbon dioxide emission (tonne CO2)				Greenhouse gas emissions (tonnes CO2 eq)							Other emissions (tonne)
Year	Polycrystalline Si PV China	Polycrystalline Si PV US	Monocrystalline Si PV China	Monocrystalline Si PV US	Polycrystalline Si PV China	Polycrystalline Si PV US	Monocrystalline Si PV China	Monocrystalline Si PV US			Year	Emission	Polycrystalline Si PV China	Monocrystalline Si PV China	Polycrystalline Si PV US	Monocrystalline Si PV US
2010	3069882	410878	2854918	382953	3.30931e+06	4439894	3.05409e+06	410467			2010	VOC	430.971	364.185	60.7069	51.2669
2011	3069882	410878	2854918	382953	3.30931e+06	4439894	3.05409e+06	410467			2010	CO	1515.85	1340.4	2117.44	187.148
2012	3069882	410878	2854918	382953	3.30931e+06	4439894	3.05409e+06	410467			2010	NOx	26212.8	23698.5	3682	3317.51
2013	5.71612e+06	765054	5.31586e+06	713058	6.16194e+06	8267083	5.68672e+06	764290			2010	PM10	459.873	429.237	60.2991	56.3841
2014	7496901	1.05738e+06	6.97194e+06	985515	8.08161e+06	11425900	7.45834e+06	1.05632e+06			2010	PM2.5	211.824	2319.98	31.8382	289.995
2015	9759609	1.27584e+06	9076206	1.18913e+06	10520800	13786600	9709407	1.27457e+06			2010	SOx	30907.5	26650.8	4073.5	3497.69
2016	12278600	1.49011e+06	11418800	1388837	13236200	16102000	12215400	1.48862e+06			2010	CH4	6.54649	5.85491	0.90786	0.81215
2017	15018400	1.63588e+06	13966800	1.5247e+06	16189700	17677200	14941100	1.63425e+06			2010	N2O	14.6084	76.3313	19.8838	10.1407
2018	17723500	1.9194e+06	16482400	1.78895e+06	19105800	20740900	17632300	1.91749e+06			2010	BC	13.0823	11.3991	1.95217	1.68928
2019	20291800	2.21462e+06	18870900	2.0641e+06	21874400	23930900	20187400	2212405			2010	POC	32.6952	27.7875	5.33623	4.5287
2020	22960500	2.49396e+06	21352700	2324460	24751200	26949400	22842400	2.49147e+06			2015	VOC	1370.12	1157.8	188.505	159.192
2021	23309400	2.44468e+06	21396700	2.24905e+06	25127400	26416900	22889500	2.41064e+06			2015	CO	4819.11	4261.32	6575	581.126
2022	23347900	2330686	21112200	2112180	25168800	25185100	22585100	2.26394e+06			2015	NOx	83334.4	75341.1	11433.2	10301.4
2023	23161600	2.22253e+06	20579400	1979117	24968100	24016400	22015100	2.12131e+06			2015	PM10	1462.01	1364.61	187.239	175.082
2024	22773900	2.11682e+06	19819000	1.84625e+06	24550000	22874100	21201700	1.9789e+06			2015	PM2.5	673.421	7375.56	98.863	900.484
2025	22198700	2.01071e+06	18842400	1.71048e+06	23930100	21727500	20157000	1.83338e+06			2015	SOx	98259.4	84727	12648.9	10860.9
2026	21443300	1901686	17653300	1.56904e+06	23115700	20549400	18884900	1.68178e+06			2015	CH4	20.8122	18.6136	2.81907	2.52188
2027	20508400	1.78747e+06	16248900	1.41936e+06	22107900	19315200	17382500	1.52134e+06			2015	N2O	46.4423	242.668	61.7425	31.4885
2028	19389700	1665877	14620500	1258911	20902000	18001300	15640500	1.34936e+06			2015	BC	41.5906	36.2394	6.06181	5.2455
2029	18078000	1.53476e+06	12754000	1.08517e+06	19488000	16584400	13643800	1163134			2015	POC	103.943	88.3406	16.5699	14.0624
2030	16559500	1.39188e+06	10630000	895469	17851000	15040500	11371600	959807			2020	VOC	3223.35	2723.84	368.481	311.182
											2020	CO	11337.4	10025.2	12852.5	1135.96
											2020	NOx	196053	177248	22349.2	20136.8
											2020	PM10	3439.52	3210.38	366.006	342.242
											2020	PM2.5	1584.29	17351.8	193.253	1760.22
											2020	SOx	231165	199329	24725.5	21230.4
											2020	CH4	48.9629	43.7904	5.51058	4.92964
											2020	N2O	109.26	570.902	120.691	61.5523
											2020	BC	97.8462	85.2569	11.8493	10.2537
											2020	POC	244.536	207.83	32.39	27.4885
											2025	VOC	3116.41	2403.62	297.081	228.987
											2025	CO	10961.3	8846.6	10362.1	835.908
											2025	NOx	189548	156410	18018.6	14817.9
											2025	PM10	3325.41	2832.96	295.085	251.843
											2025	PM2.5	1398.04	16776.1	155.806	1295.28
											2025	SOx	223496	175895	19934.5	15622.7
											2025	CH4	47.3385	38.6423	4.44281	3.62754
											2025	N2O	105.635	503.786	97.3051	45.294
											2025	BC	94.6	75.2339	9.55332	7.54528
											2025	POC	236.423	183.397	26.1139	20.2277
											2030	VOC	2324.73	1356.01	205.649	119.879
											2030	CO	8176.75	4990.85	7172.98	437.613
											2030	NOx	141396	88239.3	12473.1	7757.44
											2030	PM10	2480.64	1598.23	204.268	131.845
											2030	PM2.5	788.708	12514.4	107.854	678.105
											2030	SOx	166720	99232	13799.3	8178.76
											2030	CH4	35.3129	21.8002	3.07546	1.89908
											2030	N2O	78.8003	284.213	67.3579	23.7123
											2030	BC	70.5683	42.4435	6.61313	3.9501
											2030	POC	176.363	103.464	18.0769	10.5896

## Sheet: #6
Cumulative environmental cost of using silicon for producing photovoltaic cells in US and China ($)
Year	Polycrystalline silicon PV China	Monocrystalline silicon PV China	Polycrystalline silicon PV US	Monocrystalline silicon PV US
2010	1.05632e+06	1.13586e+06	386782	414986
2011	1.05632e+06	1.13586e+06	386782	414986
2012	1.05632e+06	1.13586e+06	386782	414986
2013	1.05632e+06	1.13586e+06	386782	414986
2014	3023187	3250821	1.10697e+06	1.18769e+06
2015	5602805	6.02467e+06	2.10234e+06	2.25564e+06
2016	8961001	9635730	3303364	3544246
2017	13185900	14178800	4.70609e+06	5.04926e+06
2018	18353600	19735600	6246039	6701502
2019	24452100	26293300	8052882	8640100
2020	31434400	33801300	10137600	10876900
2021	39334900	42296600	12485300	13395800
2022	47251700	50921100	14756900	15864900
2023	55063200	59559800	16890200	18218900
2024	62677600	68129600	18889100	20463600
2025	70010600	76556000	20753800	22601600
2026	76982300	84769500	22481400	24632400
2027	83514000	92703500	24066100	26553100
2028	89526100	100292000	25499700	28358500
2029	94935700	107466000	26771200	30041000
2030	99654700	114155000	27867200	31591100

## Sheet: References
References
1	Rahimpour Golroudbary, S., Lundström, M. & Wilson, B. P. Synergy of green energy technologies through critical materials circularity. Renewable and Sustainable Energy Reviews 191, 114180 (2024).
2	Emily Schnebele. Silicon Statistics and Information. United States geological survey (USGS) https://www.usgs.gov/centers/national-minerals-information-center/silicon-statistics-and-information (2023).
3	Huang, B. et al. Environmental influence assessment of China’s multi-crystalline silicon (multi-Si) photovoltaic modules considering recycling process. Solar Energy 143, 132–141 (2017).
4	M. Garside. Silicon - statistics & facts. Statista (2023).
5	Sica, D., Malandrino, O., Supino, S., Testa, M. & Lucchetti, M. C. Management of end-of-life photovoltaic panels as a step towards a circular economy. Renewable and Sustainable Energy Reviews vol. 82 2934–2945 Preprint at https://doi.org/10.1016/j.rser.2017.10.039 (2018).
6	Michael Wang et al. Summary of Expansions and Updates in GREET ® 2021 Energy Systems Division. www.anl.gov.
